# Supplementary material for: Malaysia’s Health Systems Response to COVID-19
Source: Int J Environ Res Public Health. 2021 Oct 22;18(21):11109. doi: 10.3390/ijerph182111109 (PMC8583455; doi:10.3390/ijerph182111109)
Supplement: Supplementary file 1 [file ijerph-18-11109-s001.zip]

Archive with 4 entries (2 files):
- ijerph-1346571-supplementary/
- ijerph-1346571-supplementary/Supplemental Files/
- ijerph-1346571-supplementary/Supplemental Files/Supplementary File S1 - Evidence Table.pdf
- ijerph-1346571-supplementary/Supplemental Files/Supplementary File S2 - COVID-19 Statistics of Malaysia.xlsx
