# Supplementary material for: Malaysia’s Health Systems Response to COVID-19
Source: Int J Environ Res Public Health. 2021 Oct 22;18(21):11109. doi: 10.3390/ijerph182111109 (PMC8583455; doi:10.3390/ijerph182111109)
Supplement: Supplementary file 1 [file ijerph-18-11109-s001.zip › ijerph-1346571-supplementary/Supplemental Files/Supplementary File S2 - COVID-19 Statistics of Malaysia.xlsx]

## Sheet: Statistics
Date	Reported cumulative cases	Daily new cases	Active Cases	Death
2019-12-31	0	0	0	0
2020-01-01	0	0	0	0
2020-01-02	0	0	0	0
2020-01-03	0	0	0	0
2020-01-04	0	0	0	0
2020-01-05	0	0	0	0
2020-01-06	0	0	0	0
2020-01-07	0	0	0	0
2020-01-08	0	0	0	0
2020-01-09	0	0	0	0
2020-01-10	0	0	0	0
2020-01-11	0	0	0	0
2020-01-12	0	0	0	0
2020-01-13	0	0	0	0
2020-01-14	0	0	0	0
2020-01-15	0	0	0	0
2020-01-16	0	0	0	0
2020-01-17	0	0	0	0
2020-01-18	0	0	0	0
2020-01-19	0	0	0	0
2020-01-20	0	0	0	0
2020-01-21	0	0	0	0
2020-01-22	0	0	0	0
2020-01-23	0	0	0	0
2020-01-24	0	0	0	0
2020-01-25	4	4	4	0
2020-01-26	4	0	4	0
2020-01-27	4	0	4	0
2020-01-28	4	0	4	0
2020-01-29	7	3	7	0
2020-01-30	8	1	8	0
2020-01-31	8	0	8	0
2020-02-01	8	0	8	0
2020-02-02	8	0	8	0
2020-02-03	8	0	8	0
2020-02-04	10	2	9	0
2020-02-05	12	2	11	0
2020-02-06	14	2	13	0
2020-02-07	16	2	13	0
2020-02-08	16	0	14	0
2020-02-09	17	1	14	0
2020-02-10	18	1	15	0
2020-02-11	18	0	15	0
2020-02-12	18	0	15	0
2020-02-13	19	1	16	0
2020-02-14	19	0	12	0
2020-02-15	21	2	15	0
2020-02-16	22	1	15	0
2020-02-17	22	0	13	0
2020-02-18	22	0	9	0
2020-02-19	22	0	5	0
2020-02-20	22	0	5	0
2020-02-21	22	0	5	0
2020-02-22	22	0	4	0
2020-02-23	22	0	4	0
2020-02-24	22	0	2	0
2020-02-25	22	0	2	0
2020-02-26	22	0	2	0
2020-02-27	23	1	1	0
2020-02-28	25	2	3	0
2020-02-29	25	0	3	0
2020-03-01	29	4	7	0
2020-03-02	29	0	7	0
2020-03-03	36	7	14	0
2020-03-04	50	14	28	0
2020-03-05	55	5	33	0
2020-03-06	83	28	60	0
2020-03-07	93	10	70	0
2020-03-08	99	6	75	0
2020-03-09	117	18	93	0
2020-03-10	129	12	104	0
2020-03-11	149	20	123	0
2020-03-12	158	9	126	0
2020-03-13	197	39	164	0
2020-03-14	238	41	203	0
2020-03-15	428	190	386	0
2020-03-16	553	125	511	0
2020-03-17	673	120	622	2
2020-03-18	790	117	790	2
2020-03-19	900	110	823	2
2020-03-20	1030	130	941	2
2020-03-21	1183	153	1065	4
2020-03-22	1306	123	1157	10
2020-03-23	1518	212	1345	14
2020-03-24	1624	106	1426	15
2020-03-25	1796	172	1578	19
2020-03-26	2031	235	1793	23
2020-03-27	2161	130	1876	26
2020-03-28	2320	159	1973	27
2020-03-29	2470	150	2048	34
2020-03-30	2626	156	2110	37
2020-03-31	2766	140	2186	43
2020-04-01	2908	142	2218	45
2020-04-02	3166	258	2299	50
2020-04-03	3333	167	2453	53
2020-04-04	3483	150	2511	57
2020-04-05	3662	179	2596	61
2020-04-06	3793	131	2490	62
2020-04-07	3963	170	2579	63
2020-04-08	4119	156	2567	65
2020-04-09	4228	109	2553	67
2020-04-10	4346	118	2446	70
2020-04-11	4530	184	2462	73
2020-04-12	4683	153	2499	76
2020-04-13	4817	134	2464	77
2020-04-14	4987	170	2427	82
2020-04-15	5072	85	2342	83
2020-04-16	5182	110	2332	84
2020-04-17	5251	69	2198	86
2020-04-18	5305	54	2115	88
2020-04-19	5389	84	2103	89
2020-04-20	5425	36	2041	89
2020-04-21	5482	57	2041	92
2020-04-22	5532	50	1987	93
2020-04-23	5603	71	1966	95
2020-04-24	5691	88	1932	96
2020-04-25	5742	51	1882	98
2020-04-26	5780	38	1820	98
2020-04-27	5820	40	1764	99
2020-04-28	5851	31	1719	100
2020-04-29	5945	94	1758	100
2020-04-30	6002	57	1729	102
2020-05-01	6071	69	1758	103
2020-05-02	6176	105	1747	103
2020-05-03	6298	122	1780	105
2020-05-04	6353	55	1764	105
2020-05-05	6383	30	1710	106
2020-05-06	6428	45	1619	107
2020-05-07	6467	39	1584	107
2020-05-08	6535	68	1564	107
2020-05-09	6589	54	1552	108
2020-05-10	6656	67	1523	108
2020-05-11	6726	70	1504	109
2020-05-12	6742	16	1410	109
2020-05-13	6779	37	1387	111
2020-05-14	6819	40	1356	112
2020-05-15	6855	36	1304	112
2020-05-16	6872	17	1247	113
2020-05-17	6894	22	1210	113
2020-05-18	6941	47	1213	113
2020-05-19	6978	37	1218	114
2020-05-20	7009	31	1189	114
2020-05-21	7059	50	1149	114
2020-05-22	7137	78	1163	115
2020-05-23	7185	48	1158	115
2020-05-24	7245	60	1185	115
2020-05-25	7417	172	1323	115
2020-05-26	7604	187	1448	115
2020-05-27	7619	15	1421	115
2020-05-28	7629	10	1345	115
2020-05-29	7732	103	1382	115
2020-05-30	7762	30	1317	115
2020-05-31	7819	57	1351	115
2020-06-01	7857	38	1338	115
2020-06-02	7877	20	1292	115
2020-06-03	7970	93	1324	115
2020-06-04	8247	277	1573	115
2020-06-05	8266	19	1540	116
2020-06-06	8303	37	1551	117
2020-06-07	8322	19	1531	117
2020-06-08	8329	7	1518	117
2020-06-09	8336	7	1244	117
2020-06-10	8338	2	1206	118
2020-06-11	8369	31	1186	118
2020-06-12	8402	33	1115	119
2020-06-13	8445	43	1014	120
2020-06-14	8453	8	986	121
2020-06-15	8494	41	973	121
2020-06-16	8505	11	651	121
2020-06-17	8515	10	521	121
2020-06-18	8529	14	408	121
2020-06-19	8535	6	344	121
2020-06-20	8556	21	289	121
2020-06-21	8572	16	295	121
2020-06-22	8587	15	289	121
2020-06-23	8590	3	283	121
2020-06-24	8596	6	244	121
2020-06-25	8600	4	208	121
2020-06-26	8606	6	191	121
2020-06-27	8616	10	187	121
2020-06-28	8634	18	195	121
2020-06-29	8637	3	182	121
2020-06-30	8639	2	164	121
